# Supplementary material for: Improving the consistency of experimental swine dysentery inoculation strategies
Source: Vet Res. 2023 Jun 16;54:49. doi: 10.1186/s13567-023-01180-y (PMC10276399; doi:10.1186/s13567-023-01180-y)
Supplement: Supplementary file 5 — Additional file 5: Raw data for all trials. [file 13567_2023_1180_MOESM5_ESM.xlsx]

## Sheet: Additional file 5 (raw data)
trial	room	Group	inoc_method	strain	Pen number	id	FCS_3m	FCS_3s	FCS_4m	FCS_4s	FCS_total	FCS_avg	Duration_ MMHD	Incubation period	Incidence	Censor	Censor1	Trial_length	Proportionate_duration %	Inoculum_volume (mL)	GE/mL	Total_GE	Weight_inoculation (kg)	Inoculum (mL/kg)	Inoculum GE/kg
A	1475	group.h	IG	D19	1	481	0	0	0	0	0	0	.	.	0	1	2	15	.	100	3470000000	347000000000	.	.	.
A	1475	group.h	IG	D19	1	479	0	0	0	0	0	0	.	.	0	1	2	15	.	100	3470000000	347000000000	.	.	.
A	1475	group.h	IG	D19	1	476	0	0	0	0	0	0	.	.	0	1	2	15	.	100	3470000000	347000000000	.	.	.
A	1475	group.h	IG	D19	1	477	3	0	1	0	13	0.866667	4	7	1	2	1	15	26.6667	100	3470000000	347000000000	.	.	.
A	1475	individual	IG	D19	2	483	0	0	0	0	0	0	.	.	0	1	2	15	.	100	3470000000	347000000000	.	.	.
A	1475	individual	IG	D19	3	478	0	0	0	0	0	0	.	.	0	1	2	15	.	100	3470000000	347000000000	.	.	.
A	1475	individual	IG	D19	4	480	0	0	0	0	0	0	.	.	0	1	2	15	.	100	3470000000	347000000000	.	.	.
A	1475	individual	IG	D19	5	482	0	0	5	3	33.5	2.23333	8	5	1	2	1	15	53.3333	100	3470000000	347000000000	.	.	.
B	1474	D19	IG	D19	1	651-4	3	0	0	0	9	0.45	3	13	1	2	1	21	14.2857	50	3280000000	164000000000	.	.	.
B	1474	D19	IG	D19	2	654-9	0	0	0	0	0	0	.	.	0	1	2	21	.	50	3280000000	164000000000	.	.	.
B	1474	D19	IG	D19	3	651-7	1	0	0	0	3	0.15	1	20	1	2	1	21	4.7619	50	3280000000	164000000000	.	.	.
B	1474	D19	IG	D19	4	654-13	0	0	0	0	0	0	.	.	0	1	2	21	.	50	3280000000	164000000000	.	.	.
B	1474	D19	IG	D19	5	654-7	1	0	3	3	28.5	1.425	7	12	1	2	1	21	33.3333	50	3280000000	164000000000	.	.	.
B	1474	D19	IG	D19	6	651-12	0	0	0	0	0	0	.	.	0	1	2	21	.	50	3280000000	164000000000	.	.	.
B	1475	G44	IG	G44	1	654-12	0	0	0	0	0	0	.	.	0	1	2	17	.	50	343000000	17150000000	.	.	.
B	1475	G44	IG	G44	2	651-1	1	0	0	0	3	0.176471	1	11	1	2	1	17	5.88235	50	343000000	17150000000	.	.	.
B	1475	G44	IG	G44	3	654-14	4	0	3	0	24	1.41176	7	8	1	2	1	17	41.1765	50	343000000	17150000000	.	.	.
B	1475	G44	IG	G44	4	651-2	2	1	5	2	38.5	2.26471	10	7	1	2	1	17	58.8235	50	343000000	17150000000	.	.	.
B	1475	G44	IG	G44	5	651-3	2	0	2	2	23	1.35294	6	7	1	2	1	17	35.2941	50	343000000	17150000000	.	.	.
B	1475	G44	IG	G44	6	654-3	2	0	4	1	26.5	1.55882	7	2	1	2	1	17	41.1765	50	343000000	17150000000	.	.	.
C	1474	Bhamp.50	IG	30446	1	61155	1	0	5	0	23	1.15	6	6	1	2	1	19	31.5789	50	172000000	8600000000	23.8	2.10084	3.61345e+08
C	1474	Bhamp.50	IG	30446	2	61070	0	0	0	0	0	0	.	.	0	1	2	19	.	50	172000000	8600000000	20.9	2.39234	4.11483e+08
C	1474	Bhamp.50	IG	30446	3	61071	2	0	1	3	23.5	1.175	6	4	1	2	1	19	31.5789	50	172000000	8600000000	20.45	2.44499	4.20538e+08
C	1474	Bhamp.50	IG	30446	4	61041	1	0	0	0	3	0.15	1	13	1	2	1	19	5.26316	50	172000000	8600000000	16.2	3.08642	5.30864e+08
C	1474	Bhamp.100	IG	30446	5	61044	1	0	4	1	23.5	1.175	6	7	1	2	1	19	31.5789	100	172000000	17200000000	21.4	4.6729	8.03738e+08
C	1474	Bhamp.100	IG	30446	6	61047	0	0	0	0	0	0	.	.	0	1	2	19	.	100	172000000	17200000000	21.6	4.62963	7.96296e+08
C	1474	Bhamp.100	IG	30446	7	61101	1	0	0	5	25.5	1.275	6	4	1	2	1	19	31.5789	100	172000000	17200000000	19.2	5.20833	8.95833e+08
C	1474	Bhamp.100	IG	30446	8	61154	2	2	1	2	26	1.3	7	5	1	2	1	19	36.8421	100	172000000	17200000000	19.25	5.19481	8.93506e+08
C	1475	Bhyo.50	IG	G44	9	61259	1	1	2	0	14.5	0.725	4	8	1	2	1	20	20	50	4580000000	229000000000	24.05	2.079	9.52183e+09
C	1475	Bhyo.50	IG	G44	10	61105	6	3	3	2	49.5	2.475	14	3	1	2	1	20	70	50	4580000000	229000000000	21.35	2.34192	1.0726e+10
C	1475	Bhyo.50	IG	G44	11	61261	0	0	0	0	0	0	.	.	0	1	2	20	.	50	4580000000	229000000000	20.25	2.46914	1.13086e+10
C	1475	Bhyo.50	IG	G44	12	61074	0	1	4	0	19.5	0.975	5	12	1	2	1	20	25	50	4580000000	229000000000	18.3	2.73224	1.25137e+10
C	1475	Bhyo.100	IG	G44	13	60947	0	1	7	3	45	2.25	11	5	1	2	1	20	55	100	4580000000	458000000000	23.9	4.1841	1.91632e+10
C	1475	Bhyo.100	IG	G44	14	61104	5	3	4	0	41.5	2.075	12	5	1	2	1	20	60	100	4580000000	458000000000	22.1	4.52489	2.0724e+10
C	1475	Bhyo.100	IG	G44	15	61075	4	1	4	0	31.5	1.575	9	8	1	2	1	20	45	100	4580000000	458000000000	20.6	4.85437	2.2233e+10
C	1475	Bhyo.100	IG	G44	16	61073	1	0	0	0	3	0.15	1	13	1	2	1	20	5	100	4580000000	458000000000	19.7	5.07614	2.32487e+10
D	1477	Feedballs	Feedballs	G44	6	469	0	0	0	0	0	0	.	.	0	1	2	14	.	100	4940000000	494000000000	.	.	.
D	1477	Feedballs	Feedballs	G44	3	471	0	0	0	0	0	0	.	.	0	1	2	14	.	100	4940000000	494000000000	.	.	.
D	1477	Feedballs	Feedballs	G44	5	473	5	0	1	0	19	1.26667	6	9	1	2	1	14	42.8571	100	4940000000	494000000000	.	.	.
D	1477	Feedballs	Feedballs	G44	2	475	0	0	0	0	0	0	.	.	0	1	2	14	.	100	4940000000	494000000000	.	.	.
D	1477	IG	IG	G44	7	470	1	0	3	0	15	1	4	4	1	2	1	14	28.5714	100	4940000000	494000000000	.	.	.
D	1477	IG	IG	G44	1	472	2	0	3	2	27	1.8	7	5	1	2	1	14	50	100	4940000000	494000000000	.	.	.
D	1477	IG	IG	G44	4	474	1	0	4	0	19	1.26667	5	10	1	2	1	14	35.7143	100	4940000000	494000000000	.	.	.
E	1475	IG	IG	G44	5	490	1	0	3	0	15	1.66667	4	5	1	2	1	15	26.6667	100	1050000000	105000000000	13.2	7.57576	7.95455e+09
E	1475	IG	IG	G44	3	492	3	1	5	0	32.5	2.16667	9	4	1	2	1	15	60	100	1050000000	105000000000	15.4	6.49351	6.81818e+09
E	1475	IG	IG	G44	7	494	1	0	2	0	11	0.733333	3	8	1	2	1	15	20	100	1050000000	105000000000	12.2	8.19672	8.60656e+09
E	1475	Oral.100	Oral.100	G44	2	493	0	0	0	0	0	0	.	.	0	1	2	15	.	100	1050000000	105000000000	14.4	6.94444	7.29167e+09
E	1475	Oral.100	Oral.100	G44	4	495	5	0	4	0	31	2.06667	9	7	1	2	1	15	60	100	1050000000	105000000000	14.8	6.75676	7.09459e+09
E	1475	Oral.100	Oral.100	G44	6	496	1	1	3	0	18.5	1.23333	5	11	1	2	1	15	33.3333	100	1050000000	105000000000	11.2	8.92857	9375000000
F	1477	IG	IG	G44	2	65087	3	0	2	0	17	1.30769	6	5	1	2	1	14	42.8571	100	1420000000	142000000000	18.2	5.49451	7.8022e+09
F	1477	IG	IG	G44	5	65030	4	1	2	0	23.5	1.80769	7	3	1	2	1	14	50	100	1420000000	142000000000	17.6	5.68182	8.06818e+09
F	1477	IG	IG	G44	6	65059	0	4	7	1	46.5	3.57692	13	2	1	2	1	14	92.8571	100	1420000000	142000000000	16.5	6.06061	8.60606e+09
F	1477	IG	IG	G44	9	65119	4	0	2	0	20	1.53846	6	3	1	2	1	14	42.8571	100	1420000000	142000000000	15.4	6.49351	9.22078e+09
F	1477	IG	IG	G44	10	65032	4	0	4	0	28	2.15385	8	4	1	2	1	14	57.1429	100	1420000000	142000000000	14.7	6.80272	9.65986e+09
F	1477	Oral.300	Oral.300	G44	3	65016	3	0	3	0	21	1.61538	6	3	1	2	1	14	42.8571	300	473000000	141900000000	18.2	16.4835	7.7967e+09
F	1477	Oral.300	Oral.300	G44	4	65072	3	0	4	0	25	1.92308	8	3	1	2	1	14	57.1429	300	473000000	141900000000	18	16.6667	7.88333e+09
F	1477	Oral.300	Oral.300	G44	7	65024	2	0	2	0	14	1.07692	4	3	1	2	1	14	28.5714	300	473000000	141900000000	17	17.6471	8.34706e+09
F	1477	Oral.300	Oral.300	G44	8	65015	1	0	3	0	15	1.15385	4	3	1	2	1	14	28.5714	300	473000000	141900000000	15.7	19.1083	9.03822e+09
